# Supplementary material for: Genome-Wide Identification of SWEET Gene Family and Integrative Transcriptomic–Metabolomic Analysis Reveal Sugar Transport-Mediated Chilling Responses in Sesame (Sesamum indicum L.)
Source: Curr Issues Mol Biol. 2026 Mar 14;48(3):312. doi: 10.3390/cimb48030312 (PMC13025590; doi:10.3390/cimb48030312)
Supplement: Supplementary file 1 [file cimb-48-00312-s001.zip]

Archive with 1 entries (1 files):
- cimb-4139158-supplementary.xlsx
