# Supplementary material for: Genome-Wide Identification of SWEET Gene Family and Integrative Transcriptomic–Metabolomic Analysis Reveal Sugar Transport-Mediated Chilling Responses in Sesame (Sesamum indicum L.)
Source: Curr Issues Mol Biol. 2026 Mar 14;48(3):312. doi: 10.3390/cimb48030312 (PMC13025590; doi:10.3390/cimb48030312)
Supplement: Supplementary file 1 [file cimb-48-00312-s001.zip › cimb-4139158-supplementary.xlsx]

## Sheet: Table S1
Table S1 Collinear gene pairs of SWEET genes in S. indicum
SiSWEET6f	SiSWEET6c
SiSWEET3d	SiSWEET1

## Sheet: Table S2
Table S2 Collinear gene pairs of SWEET genes in A. thaliana and S. indicum
AT1G21460	SiSWEET3e
AT1G21460	SiSWEET3a
AT3G16690	SiSWEET4a
AT3G28007	SiSWEET3d
AT3G14770	SiSWEET3c
AT4G15920	SiSWEET4a
AT4G10850	SiSWEET2a
AT5G50790	SiSWEET6f
AT5G40260	SiSWEET3d
AT5G50790	SiSWEET6c
AT5G62850	SiSWEET1
AT5G53190	SiSWEET3b

## Sheet: Table S3
Table S3 Primer sequences for the selected genes used in qRT−PCR assays and relative changes in expression
Gene ID	Forward Sequence	Reverse Sequence
SiSWEET3b	ATGGTCAGTGGAAGTGTTGT	GGAGCAACCATGCAGAAAAT
SiSWEET3c	GAGTCAACAGAGCAGTTCTCAG	TCAAGAGCAATCCTAGCATCCT
SiSWEET3f	GAAGAGGTCCACAGAGCAGTT	TTATCGTTGACACAAGCAGGTT
SiSWEET3g	ATGAGATGTGATGTGGAGCG	CTATTACTGGGTGAGGAGGC
SiSWEET4a	TCGGCTTCATAGGGAACATC	CACAAGATAACTCCCAGGCT
SiSWEET5c	TCGAACACTTGGCTGTCTTA	TAAGGAACGCCACGGAATAA
SiSWEET6a	TCAGTGCGATGCTGTGGATA	CCTTTGTTTCTTTGGTGCGTAG
SiSWEET6b	AGCCTCATCAATGTGGGACTAT	GCAACGCATATCCATCCAACTA
SiSWEET6e	GATACGAACGAAGAGTGTGGAG	CATCTGAAGCACGCCGAAG
SiSWEET6g	AGTTCAGGTTGTCGGATGGAT	TATGTTGGACGCTCTTAGTTCG
SiUBQ6	CACCAAGCCGAAGAAGATCAAG	CCTCAGCCTCTGCACCTTTC

## Sheet: Table S4
Table S4 Spearman correlation analysis between SiSWEET gene expression and sugar contents under cold stress
		SiSWEET5a	SiSWEET6a	SiSWEET2a	SiSWEET6b	SiSWEET1	SiSWEET6c	SiSWEET6d	SiSWEET6e	SiSWEET3a	SiSWEET3b	SiSWEET5b	SiSWEET2b	SiSWEET3c	SiSWEET6f	SiSWEET6g	SiSWEET5c	SiSWEET4a	SiSWEET4b	SiSWEET4c	SiSWEET3d	SiSWEET3e	SiSWEET3f	SiSWEET3g	SiSWEET6h	DGlucose	DFructose	Sucrose	DGalactose
D-Glucose	Correlation coefficient	0.493	-0.029	0.143	0.429	.	.	0.314	-0.143	0.2	-0.543	-0.393	-0.143	0.143	-0.441	-0.029	0.754	0.314	-.886*	.	.	0.2	-0.086	.829*	.	1	-0.086	0.143	-0.029
	Sig. (double-tailed)	0.321	0.957	0.787	0.397	.	.	0.544	0.787	0.704	0.266	0.441	0.787	0.787	0.381	0.957	0.084	0.544	0.019	.	.	0.704	0.872	0.042	.	.	0.872	0.787	0.957
	N	6	6	6	6	6	6	6	6	6	6	6	6	6	6	6	6	6	6	6	6	6	6	6	6	6	6	6	6
D-Fructose	Correlation coefficient	0.754	-0.2	-0.6	-.829*	.	.	-0.143	0.257	0.543	0.086	0.655	0.086	0.086	0.647	0.086	0.029	-0.429	0.086	.	.	-0.086	0.086	0.143	.	-0.086	1	0.257	0.6
	Sig. (double-tailed)	0.084	0.704	0.208	0.042	.	.	0.787	0.623	0.266	0.872	0.158	0.872	0.872	0.165	0.872	0.957	0.397	0.872	.	.	0.872	0.872	0.787	.	0.872	.	0.623	0.208
	N	6	6	6	6	6	6	6	6	6	6	6	6	6	6	6	6	6	6	6	6	6	6	6	6	6	6	6	6
Sucrose	Correlation coefficient	0.174	0.543	0.086	-0.086	.	.	0.029	0.714	0.143	-0.314	0.131	.886*	0.143	-0.118	.829*	-0.116	-0.714	-0.2	.	.	0.2	0.486	0.543	.	0.143	0.257	1	.829*
	Sig. (double-tailed)	0.742	0.266	0.872	0.872	.	.	0.957	0.111	0.787	0.544	0.805	0.019	0.787	0.824	0.042	0.827	0.111	0.704	.	.	0.704	0.329	0.266	.	0.787	0.623	.	0.042
	N	6	6	6	6	6	6	6	6	6	6	6	6	6	6	6	6	6	6	6	6	6	6	6	6	6	6	6	6
D-Galactose	Correlation coefficient	0.29	0.6	-0.314	-0.429	.	.	0.257	.886*	0.086	0.086	0.655	0.714	0.486	0.294	.829*	0.058	-.886*	0.143	.	.	0.371	0.714	0.257	.	-0.029	0.6	.829*	1
	Sig. (double-tailed)	0.577	0.208	0.544	0.397	.	.	0.623	0.019	0.872	0.872	0.158	0.111	0.329	0.571	0.042	0.913	0.019	0.787	.	.	0.468	0.111	0.623	.	0.957	0.208	0.042	.
	N	6	6	6	6	6	6	6	6	6	6	6	6	6	6	6	6	6	6	6	6	6	6	6	6	6	6	6	6

## Sheet: Table S5
Table S5 The summary of the top enriched GO terms
SS0_vs_RS0
ID	Description	GeneRatio	BgRatio	pvalue	p.adjust	qvalue	geneID	Count
GO:0043531	ADP binding	33/923	156/18465	1.28424e-12	4.46916e-10	4.0555e-10	gene-LOC105162796/gene-LOC105157419/gene-LOC105180197/gene-LOC105173807/gene-LOC105157207/gene-LOC105179369/gene-LOC105161194/gene-LOC105172089/gene-LOC105171865/gene-LOC105176114/gene-LOC105168703/gene-LOC105171969/gene-LOC105157452/gene-LOC105173808/gene-LOC105157469/gene-LOC105168701/gene-LOC105157415/gene-LOC105169325/gene-LOC105166995/gene-LOC105157412/gene-LOC105176180/gene-LOC105157424/gen…	33
GO:0015979	photosynthesis	18/923	86/18465	1.96468e-07	3.41855e-05	3.10213e-05	gene-LOC105167955/gene-LOC105171057/gene-LOC105175035/gene-LOC105163623/gene-LOC105159758/gene-LOC105155783/gene-LOC105162815/gene-LOC105171467/gene-LOC105157643/gene-LOC105175776/gene-LOC105178664/gene-LOC110012835/gene-LOC105156667/gene-LOC105163925/gene-LOC105156989/gene-LOC105163786/gene-LOC105176534/gene-LOC105178077	18
GO:0004553	hydrolase activity, hydrolyzing O-glycosyl compounds	24/923	151/18465	4.73762e-07	5.39966e-05	4.89987e-05	gene-LOC105165568/gene-LOC105162754/gene-LOC105155891/gene-LOC105164008/gene-LOC105166719/gene-LOC105166206/gene-LOC105178950/gene-LOC105165569/gene-LOC105169440/gene-LOC105166205/gene-LOC105169195/gene-LOC105170098/gene-LOC105173772/gene-LOC105177023/gene-LOC105173871/gene-LOC105174258/gene-LOC105157135/gene-LOC105167289/gene-LOC105164621/gene-LOC105165564/gene-LOC105162854/gene-LOC105164618/gen…	24
GO:0008194	UDP-glycosyltransferase activity	24/923	158/18465	1.10243e-06	5.39966e-05	4.89987e-05	gene-LOC105162554/gene-LOC105157081/gene-LOC105174240/gene-LOC105173148/gene-LOC105178638/gene-LOC105174238/gene-LOC105170545/gene-LOC105169521/gene-LOC105178645/gene-LOC105177321/gene-LOC105170151/gene-LOC105172928/gene-LOC105178300/gene-LOC105155280/gene-LOC105179662/gene-LOC105172610/gene-LOC105164921/gene-LOC105160418/gene-LOC105173252/gene-LOC110011545/gene-LOC105162555/gene-LOC105171979/gen…	24
GO:0102336	3-oxo-arachidoyl-CoA synthase activity	9/923	24/18465	1.2413e-06	5.39966e-05	4.89987e-05	gene-LOC105171620/gene-LOC105164852/gene-LOC105177945/gene-LOC105171618/gene-LOC105176165/gene-LOC105160999/gene-LOC105169646/gene-LOC105168066/gene-LOC105165320	9
GO:0102337	3-oxo-cerotoyl-CoA synthase activity	9/923	24/18465	1.2413e-06	5.39966e-05	4.89987e-05	gene-LOC105171620/gene-LOC105164852/gene-LOC105177945/gene-LOC105171618/gene-LOC105176165/gene-LOC105160999/gene-LOC105169646/gene-LOC105168066/gene-LOC105165320	9
GO:0102338	3-oxo-lignoceronyl-CoA synthase activity	9/923	24/18465	1.2413e-06	5.39966e-05	4.89987e-05	gene-LOC105171620/gene-LOC105164852/gene-LOC105177945/gene-LOC105171618/gene-LOC105176165/gene-LOC105160999/gene-LOC105169646/gene-LOC105168066/gene-LOC105165320	9
GO:0102756	very-long-chain 3-ketoacyl-CoA synthase activity	9/923	24/18465	1.2413e-06	5.39966e-05	4.89987e-05	gene-LOC105171620/gene-LOC105164852/gene-LOC105177945/gene-LOC105171618/gene-LOC105176165/gene-LOC105160999/gene-LOC105169646/gene-LOC105168066/gene-LOC105165320	9
GO:0020037	heme binding	44/923	409/18465	1.46667e-06	5.67113e-05	5.14622e-05	gene-LOC105167146/gene-LOC105163909/gene-LOC105165829/gene-LOC110011331/gene-LOC105160146/gene-LOC105179689/gene-LOC105177797/gene-LOC105157292/gene-LOC105165086/gene-LOC105155563/gene-LOC105170159/gene-LOC105156359/gene-LOC105174524/gene-LOC105160900/gene-LOC105177796/gene-LOC105178082/gene-LOC105173875/gene-LOC105168773/gene-LOC105155491/gene-LOC105165765/gene-LOC105156471/gene-LOC105172049/gen…	44
GO:0004497	monooxygenase activity	33/923	274/18465	2.72834e-06	9.49461e-05	8.6158e-05	gene-LOC105167146/gene-LOC105173021/gene-LOC105165829/gene-LOC110011331/gene-LOC105160146/gene-LOC105179689/gene-LOC105177797/gene-LOC105157292/gene-LOC105165086/gene-LOC105155563/gene-LOC105156359/gene-LOC105177796/gene-LOC105178082/gene-LOC105173875/gene-LOC105155491/gene-LOC105165765/gene-LOC105156471/gene-LOC110011256/gene-LOC105173061/gene-LOC105179261/gene-LOC105165602/gene-LOC105155231/gen…	33
GO:0016705	oxidoreductase activity, acting on paired donors, with incorporation or reduction of molecular oxygen	34/923	289/18465	3.27383e-06	0.000103572	9.39854e-05	gene-LOC105167146/gene-LOC105165829/gene-LOC110011331/gene-LOC105160146/gene-LOC105179689/gene-LOC105177797/gene-LOC105157292/gene-LOC105165086/gene-LOC105155563/gene-LOC105156359/gene-LOC105177796/gene-LOC105178082/gene-LOC105173875/gene-LOC105168773/gene-LOC105155491/gene-LOC105165765/gene-LOC105156471/gene-LOC110011256/gene-LOC105173061/gene-LOC105179261/gene-LOC105169996/gene-LOC105165602/gen…	34
GO:0006952	defense response	38/923	345/18465	4.34589e-06	0.000126031	0.000114366	gene-LOC105166833/gene-LOC105166438/gene-LOC105175593/gene-LOC105157207/gene-LOC105176114/gene-LOC105160900/gene-LOC105180208/gene-LOC105165374/gene-LOC105157452/gene-LOC105166830/gene-LOC105157415/gene-LOC105171710/gene-LOC105165339/gene-LOC105177884/gene-LOC105157412/gene-LOC105176180/gene-LOC105160655/gene-LOC105175644/gene-LOC105164581/gene-LOC105171726/gene-LOC105178559/gene-LOC105160523/gen…	38
GO:0009522	photosystem I	9/923	28/18465	5.47157e-06	0.00014647	0.000132913	gene-LOC105158852/gene-LOC105175035/gene-LOC105165532/gene-LOC105175684/gene-LOC105178756/gene-LOC105175776/gene-LOC105174630/gene-LOC105178077/gene-LOC105168418	9
GO:0009535	chloroplast thylakoid membrane	22/923	157/18465	1.16211e-05	0.000288866	0.000262129	gene-LOC105158852/gene-LOC105171257/gene-LOC105175035/gene-LOC105165532/gene-LOC105168870/gene-LOC105175684/gene-LOC105170422/gene-LOC105169603/gene-LOC105159371/gene-LOC105178756/gene-LOC105157643/gene-LOC105175776/gene-LOC105178664/gene-LOC105163925/gene-LOC105156989/gene-LOC105174630/gene-LOC105166415/gene-LOC105159464/gene-LOC105176534/gene-LOC105178077/gene-LOC105168418/gene-LOC105171297	22
GO:0009523	photosystem II	9/923	32/18465	1.8548e-05	0.000430312	0.000390483	gene-LOC105158852/gene-LOC105165532/gene-LOC105175684/gene-LOC105178756/gene-LOC110012835/gene-LOC105156667/gene-LOC105174630/gene-LOC105159464/gene-LOC105168418	9
GO:0005506	iron ion binding	37/923	357/18465	2.27457e-05	0.00049472	0.000448929	gene-LOC105167146/gene-LOC105165829/gene-LOC110011331/gene-LOC105160146/gene-LOC105179689/gene-LOC105177797/gene-LOC105157292/gene-LOC105160437/gene-LOC105165086/gene-LOC105155563/gene-LOC105156359/gene-LOC105177796/gene-LOC105178082/gene-LOC105180335/gene-LOC105173875/gene-LOC105168773/gene-LOC105155491/gene-LOC105165765/gene-LOC105156471/gene-LOC105165396/gene-LOC110011256/gene-LOC105173061/gen…	37
GO:0009765	photosynthesis, light harvesting	6/923	17/18465	0.000118048	0.00241651	0.00219284	gene-LOC105158852/gene-LOC105165532/gene-LOC105175684/gene-LOC105178756/gene-LOC105174630/gene-LOC105168418	6
GO:0006633	fatty acid biosynthetic process	13/923	80/18465	0.000156738	0.00303027	0.00274979	gene-LOC105171620/gene-LOC105164852/gene-LOC105177945/gene-LOC105157809/gene-LOC105171618/gene-LOC105155690/gene-LOC105168907/gene-LOC105176165/gene-LOC105160999/gene-LOC105167588/gene-LOC105169646/gene-LOC105168066/gene-LOC105165320	13
GO:0008171	O-methyltransferase activity	8/923	37/18465	0.00039992	0.00732485	0.00664687	gene-LOC105171977/gene-LOC105161193/gene-LOC105171981/gene-LOC105155388/gene-LOC105166792/gene-LOC105172093/gene-LOC105172353/gene-LOC105155459	8
GO:0016762	xyloglucan:xyloglucosyl transferase activity	8/923	40/18465	0.000697597	0.0121382	0.0110147	gene-LOC105165568/gene-LOC105155891/gene-LOC105178950/gene-LOC105165569/gene-LOC105173871/gene-LOC105174258/gene-LOC105165564/gene-LOC105162854	8
SS12_vs_RS12
ID	Description	GeneRatio	BgRatio	pvalue	p.adjust	qvalue	geneID	Count
GO:0038023	signaling receptor activity	16/1052	30/18465	7.52508e-13	2.78428e-10	2.53539e-10	gene-LOC105172210/gene-LOC105172209/gene-LOC105171726/gene-LOC105171805/gene-LOC105171802/gene-LOC105171725/gene-LOC105158618/gene-LOC105171566/gene-LOC110011240/gene-LOC105171803/gene-LOC105171791/gene-LOC105171727/gene-LOC105172211/gene-LOC105171789/gene-LOC105172208/gene-LOC105158617	16
GO:0010427	abscisic acid binding	16/1052	31/18465	1.47316e-12	2.78428e-10	2.53539e-10	gene-LOC105172210/gene-LOC105172209/gene-LOC105171726/gene-LOC105171805/gene-LOC105171802/gene-LOC105171725/gene-LOC105158618/gene-LOC105171566/gene-LOC110011240/gene-LOC105171803/gene-LOC105171791/gene-LOC105171727/gene-LOC105172211/gene-LOC105171789/gene-LOC105172208/gene-LOC105158617	16
GO:0048046	apoplast	30/1052	145/18465	5.79883e-10	7.30652e-08	6.65339e-08	gene-LOC105165568/gene-LOC105162481/gene-LOC105165564/gene-LOC105164033/gene-LOC105158065/gene-LOC105178005/gene-LOC105158568/gene-LOC105155891/gene-LOC105174466/gene-LOC105177854/gene-LOC105170430/gene-LOC105173405/gene-LOC105166249/gene-LOC105158919/gene-LOC105165567/gene-LOC105165572/gene-LOC105157802/gene-LOC105165569/gene-LOC105163826/gene-LOC105178950/gene-LOC105165563/gene-LOC105169403/gen…	30
GO:0009733	response to auxin	20/1052	70/18465	1.15248e-09	1.08909e-07	9.91736e-08	gene-LOC105164733/gene-LOC105166046/gene-LOC105169733/gene-LOC105169913/gene-LOC105168113/gene-LOC110011280/gene-LOC105169734/gene-LOC105169725/gene-LOC105175082/gene-LOC105172951/gene-LOC105169730/gene-LOC105169739/gene-LOC105169738/gene-LOC105166021/gene-LOC105169912/gene-LOC105169728/gene-LOC105169727/gene-LOC110011286/gene-LOC105173862/gene-LOC105161958	20
GO:0004864	protein phosphatase inhibitor activity	16/1052	48/18465	4.40609e-09	3.33101e-07	3.03325e-07	gene-LOC105172210/gene-LOC105172209/gene-LOC105171726/gene-LOC105171805/gene-LOC105171802/gene-LOC105171725/gene-LOC105158618/gene-LOC105171566/gene-LOC110011240/gene-LOC105171803/gene-LOC105171791/gene-LOC105171727/gene-LOC105172211/gene-LOC105171789/gene-LOC105172208/gene-LOC105158617	16
GO:0009607	response to biotic stimulus	14/1052	46/18465	1.50216e-07	8.25421e-06	7.51637e-06	gene-LOC105172209/gene-LOC105171726/gene-LOC105171805/gene-LOC105171802/gene-LOC105171725/gene-LOC105158618/gene-LOC110011240/gene-LOC105171803/gene-LOC105171791/gene-LOC105171727/gene-LOC105162858/gene-LOC105172211/gene-LOC105171789/gene-LOC105172208	14
GO:0016762	xyloglucan:xyloglucosyl transferase activity	13/1052	40/18465	1.76169e-07	8.25421e-06	7.51637e-06	gene-LOC105165568/gene-LOC105165564/gene-LOC105158568/gene-LOC105155891/gene-LOC105177854/gene-LOC105173405/gene-LOC105165567/gene-LOC105165572/gene-LOC105165569/gene-LOC105178950/gene-LOC105165563/gene-LOC105168245/gene-LOC105165571	13
GO:0006952	defense response	45/1052	345/18465	1.79382e-07	8.25421e-06	7.51637e-06	gene-LOC105172210/gene-LOC105157448/gene-LOC105172209/gene-LOC105171726/gene-LOC105171805/gene-LOC105161222/gene-LOC105171802/gene-LOC105171725/gene-LOC105166928/gene-LOC105157432/gene-LOC105166931/gene-LOC105158618/gene-LOC105171566/gene-LOC110011240/gene-LOC105157418/gene-LOC105171803/gene-LOC105164449/gene-LOC105171791/gene-LOC105156235/gene-LOC105157415/gene-LOC105177884/gene-LOC105171727/gen…	45
GO:0009738	abscisic acid-activated signaling pathway	16/1052	61/18465	1.96529e-07	8.25421e-06	7.51637e-06	gene-LOC105172210/gene-LOC105172209/gene-LOC105171726/gene-LOC105171805/gene-LOC105171802/gene-LOC105171725/gene-LOC105158618/gene-LOC105171566/gene-LOC110011240/gene-LOC105171803/gene-LOC105171791/gene-LOC105171727/gene-LOC105172211/gene-LOC105171789/gene-LOC105172208/gene-LOC105158617	16
GO:0010411	xyloglucan metabolic process	12/1052	40/18465	1.38795e-06	5.24645e-05	4.77747e-05	gene-LOC105165568/gene-LOC105165564/gene-LOC105158568/gene-LOC105155891/gene-LOC105177854/gene-LOC105173405/gene-LOC105165567/gene-LOC105165572/gene-LOC105165569/gene-LOC105165563/gene-LOC105168245/gene-LOC105165571	12
GO:0042546	cell wall biogenesis	12/1052	41/18465	1.86107e-06	6.39532e-05	5.82364e-05	gene-LOC105165568/gene-LOC105165564/gene-LOC105158568/gene-LOC105155891/gene-LOC105177854/gene-LOC105173405/gene-LOC105165567/gene-LOC105165572/gene-LOC105165569/gene-LOC105165563/gene-LOC105168245/gene-LOC105165571	12
GO:0020037	heme binding	46/1052	409/18465	8.32088e-06	0.000262108	0.000238678	gene-LOC105168773/gene-LOC105180317/gene-LOC105176326/gene-LOC105177673/gene-LOC105155563/gene-LOC105179527/gene-LOC105167242/gene-LOC105163854/gene-LOC105165788/gene-LOC105165086/gene-LOC110011331/gene-LOC105162609/gene-LOC105178083/gene-LOC105165078/gene-LOC105164267/gene-LOC105177981/gene-LOC105178883/gene-LOC105156323/gene-LOC105159704/gene-LOC105168207/gene-LOC105177765/gene-LOC105164859/gen…	46
GO:0015267	channel activity	10/1052	34/18465	1.28926e-05	0.000374876	0.000341366	gene-LOC105160901/gene-LOC105169921/gene-LOC105179963/gene-LOC105160904/gene-LOC105160903/gene-LOC105157663/gene-LOC105172945/gene-LOC105169946/gene-LOC105161347/gene-LOC105164750	10
GO:0004497	monooxygenase activity	33/1052	274/18465	3.99626e-05	0.00107899	0.000982539	gene-LOC105176326/gene-LOC105155563/gene-LOC105179527/gene-LOC105167242/gene-LOC105163854/gene-LOC105165086/gene-LOC110011331/gene-LOC105178083/gene-LOC105165078/gene-LOC105164267/gene-LOC105177981/gene-LOC105156323/gene-LOC105159704/gene-LOC105177765/gene-LOC105164859/gene-LOC105155490/gene-LOC105156359/gene-LOC105156278/gene-LOC105162115/gene-LOC105157379/gene-LOC105160146/gene-LOC105162117/gen…	33
GO:0016705	oxidoreductase activity, acting on paired donors, with incorporation or reduction of molecular oxygen	34/1052	289/18465	4.96347e-05	0.00123304	0.00112281	gene-LOC105168773/gene-LOC105176326/gene-LOC105155563/gene-LOC105179527/gene-LOC105167242/gene-LOC105163854/gene-LOC105165086/gene-LOC110011331/gene-LOC105178083/gene-LOC105165078/gene-LOC105164267/gene-LOC105177981/gene-LOC105156323/gene-LOC105159704/gene-LOC105177765/gene-LOC105164859/gene-LOC105155490/gene-LOC105169996/gene-LOC105156359/gene-LOC105156278/gene-LOC105162115/gene-LOC105157379/gen…	34
GO:0005618	cell wall	25/1052	185/18465	5.2192e-05	0.00123304	0.00112281	gene-LOC105165568/gene-LOC105165564/gene-LOC105172400/gene-LOC105158568/gene-LOC105155891/gene-LOC105157343/gene-LOC105163091/gene-LOC105177854/gene-LOC105173405/gene-LOC105168540/gene-LOC105172803/gene-LOC105165567/gene-LOC105165572/gene-LOC105177264/gene-LOC105157802/gene-LOC105165569/gene-LOC105178950/gene-LOC105165563/gene-LOC105169012/gene-LOC105166984/gene-LOC105159677/gene-LOC105168245/gen…	25
GO:0009734	auxin-activated signaling pathway	16/1052	93/18465	6.62226e-05	0.00147248	0.00134085	gene-LOC105171637/gene-LOC105156162/gene-LOC105158425/gene-LOC105166017/gene-LOC105163701/gene-LOC105158424/gene-LOC105178833/gene-LOC105171635/gene-LOC105179645/gene-LOC105163333/gene-LOC105163304/gene-LOC105173774/gene-LOC105155293/gene-LOC105176005/gene-LOC105162131/gene-LOC105164104	16
GO:0043531	ADP binding	22/1052	156/18465	7.58841e-05	0.00159357	0.00145112	gene-LOC105162796/gene-LOC105173807/gene-LOC105173808/gene-LOC105157419/gene-LOC105172089/gene-LOC105157448/gene-LOC105168703/gene-LOC105157432/gene-LOC105171969/gene-LOC105156287/gene-LOC105157418/gene-LOC105169325/gene-LOC105157420/gene-LOC105157415/gene-LOC105157411/gene-LOC105157412/gene-LOC105157294/gene-LOC110011686/gene-LOC105171027/gene-LOC105161191/gene-LOC105158126/gene-LOC110011688	22
GO:0004553	hydrolase activity, hydrolyzing O-glycosyl compounds	21/1052	151/18465	0.000133965	0.00266519	0.00242695	gene-LOC105165568/gene-LOC105162754/gene-LOC105162639/gene-LOC105165564/gene-LOC105164626/gene-LOC105164625/gene-LOC105158568/gene-LOC105155891/gene-LOC105177854/gene-LOC105173405/gene-LOC105165567/gene-LOC105165572/gene-LOC105170098/gene-LOC105165569/gene-LOC105178950/gene-LOC105165563/gene-LOC105170674/gene-LOC105174039/gene-LOC105168245/gene-LOC105169195/gene-LOC105165571	21
GO:0071555	cell wall organization	16/1052	103/18465	0.000228934	0.00432685	0.00394007	gene-LOC105165568/gene-LOC105165564/gene-LOC105158568/gene-LOC105155891/gene-LOC105179361/gene-LOC105177854/gene-LOC105173405/gene-LOC105165567/gene-LOC105165572/gene-LOC105165569/gene-LOC105178950/gene-LOC105165563/gene-LOC105169012/gene-LOC105165840/gene-LOC105168245/gene-LOC105165571	16
SS24_vs_RS24
ID	Description	GeneRatio	BgRatio	pvalue	p.adjust	qvalue	geneID	Count
GO:0043531	ADP binding	27/574	156/18465	3.54893e-13	9.79506e-11	8.89102e-11	gene-LOC105157419/gene-LOC105157415/gene-LOC105157412/gene-LOC105171969/gene-LOC105162796/gene-LOC105157428/gene-LOC105172089/gene-LOC105157448/gene-LOC105169325/gene-LOC105157420/gene-LOC105157418/gene-LOC105173808/gene-LOC105173807/gene-LOC110011686/gene-LOC105157452/gene-LOC110011688/gene-LOC105171602/gene-LOC105161194/gene-LOC105168703/gene-LOC105157421/gene-LOC105168701/gene-LOC105171798/gen…	27
GO:0020037	heme binding	31/574	409/18465	4.98353e-06	0.000668652	0.000606938	gene-LOC105177688/gene-LOC110011331/gene-LOC105156359/gene-LOC105159130/gene-LOC105165788/gene-LOC105159193/gene-LOC105156479/gene-LOC110011256/gene-LOC105165086/gene-LOC105161143/gene-LOC105179681/gene-LOC105165829/gene-LOC105155501/gene-LOC105179527/gene-LOC105170159/gene-LOC105155491/gene-LOC105177797/gene-LOC105163909/gene-LOC105157478/gene-LOC105176612/gene-LOC110011245/gene-LOC105164838/gen…	31
GO:0005576	extracellular region	24/574	279/18465	7.26796e-06	0.000668652	0.000606938	gene-LOC105165788/gene-LOC105170098/gene-LOC105174203/gene-LOC105177326/gene-LOC105172400/gene-LOC105155878/gene-LOC105159792/gene-LOC105159154/gene-LOC105164801/gene-LOC105163722/gene-LOC105159045/gene-LOC105176420/gene-LOC105163909/gene-LOC105164521/gene-LOC105179537/gene-LOC105169195/gene-LOC105177673/gene-LOC105169899/gene-LOC105159984/gene-LOC105165771/gene-LOC105174678/gene-LOC105170460/gen…	24
GO:0008171	O-methyltransferase activity	8/574	37/18465	1.44561e-05	0.000997469	0.000905406	gene-LOC105155459/gene-LOC105171977/gene-LOC105171981/gene-LOC105155388/gene-LOC105171978/gene-LOC105166792/gene-LOC105161193/gene-LOC105171975	8
GO:0004497	monooxygenase activity	22/574	274/18465	4.97669e-05	0.00274713	0.00249358	gene-LOC105177688/gene-LOC110011331/gene-LOC105156359/gene-LOC105159130/gene-LOC110011256/gene-LOC105165086/gene-LOC105161143/gene-LOC105179681/gene-LOC105165829/gene-LOC105155501/gene-LOC105179527/gene-LOC105155491/gene-LOC105177797/gene-LOC105157478/gene-LOC105176612/gene-LOC110011245/gene-LOC105164838/gene-LOC105157298/gene-LOC105173021/gene-LOC105164423/gene-LOC105178319/gene-LOC105179000	22
GO:0010333	terpene synthase activity	8/574	47/18465	8.9589e-05	0.00412109	0.00374073	gene-LOC105180301/gene-LOC105173786/gene-LOC105163682/gene-LOC105175138/gene-LOC105160752/gene-LOC105163844/gene-LOC105165050/gene-LOC105160748	8
GO:0016705	oxidoreductase activity, acting on paired donors, with incorporation or reduction of molecular oxygen	22/574	289/18465	0.000109245	0.00430736	0.00390981	gene-LOC105177688/gene-LOC110011331/gene-LOC105156359/gene-LOC105159130/gene-LOC110011256/gene-LOC105165086/gene-LOC105161143/gene-LOC105179681/gene-LOC105165829/gene-LOC105155501/gene-LOC105179527/gene-LOC105155491/gene-LOC105177797/gene-LOC105157478/gene-LOC105176612/gene-LOC110011245/gene-LOC105164838/gene-LOC105157298/gene-LOC105164423/gene-LOC105178319/gene-LOC105171601/gene-LOC105179000	22
GO:0008194	UDP-glycosyltransferase activity	15/574	158/18465	0.00012519	0.00431905	0.00392042	gene-LOC105166548/gene-LOC105169517/gene-LOC105172928/gene-LOC105157081/gene-LOC105171979/gene-LOC105174240/gene-LOC105178638/gene-LOC105166537/gene-LOC105170151/gene-LOC105171474/gene-LOC105167106/gene-LOC105171473/gene-LOC105155280/gene-LOC105179662/gene-LOC105169521	15
GO:0016157	sucrose synthase activity	4/574	10/18465	0.000167131	0.00481855	0.00437382	gene-LOC105157343/gene-LOC105175978/gene-LOC105161960/gene-LOC105168540	4
GO:0048046	apoplast	14/574	145/18465	0.000174585	0.00481855	0.00437382	gene-LOC105165568/gene-LOC105169765/gene-LOC105157802/gene-LOC105155891/gene-LOC105162481/gene-LOC105174466/gene-LOC105169456/gene-LOC105169762/gene-LOC105169918/gene-LOC105178005/gene-LOC105174077/gene-LOC105163826/gene-LOC105169766/gene-LOC105165565	14
GO:0005506	iron ion binding	24/574	357/18465	0.000355594	0.00892218	0.00809869	gene-LOC105177688/gene-LOC110011331/gene-LOC105156359/gene-LOC105159130/gene-LOC105159193/gene-LOC110011256/gene-LOC105165086/gene-LOC105161143/gene-LOC105179681/gene-LOC105165829/gene-LOC105155501/gene-LOC105179527/gene-LOC105180097/gene-LOC105155491/gene-LOC105177797/gene-LOC105157478/gene-LOC105176612/gene-LOC110011245/gene-LOC105164838/gene-LOC105157298/gene-LOC105164423/gene-LOC105178319/gen…	24
GO:0030430	host cell cytoplasm	6/574	32/18465	0.000399776	0.00919486	0.00834621	gene-LOC110011284/gene-LOC105162039/gene-LOC105177075/gene-LOC105167800/gene-LOC110011672/gene-LOC105173785	6
GO:0004553	hydrolase activity, hydrolyzing O-glycosyl compounds	13/574	151/18465	0.00088335	0.0187542	0.0170233	gene-LOC105162754/gene-LOC105165568/gene-LOC105155891/gene-LOC105164625/gene-LOC105170098/gene-LOC105173772/gene-LOC105167289/gene-LOC105174039/gene-LOC105162639/gene-LOC105169456/gene-LOC105164626/gene-LOC105169195/gene-LOC105165565	13
GO:0004190	aspartic-type endopeptidase activity	9/574	92/18465	0.002238	0.0413834	0.0375639	gene-LOC105180281/gene-LOC105162340/gene-LOC105173044/gene-LOC105177783/gene-LOC105179573/gene-LOC110011490/gene-LOC105180264/gene-LOC105166485/gene-LOC105161267	9
GO:0071949	FAD binding	8/574	75/18465	0.0022491	0.0413834	0.0375639	gene-LOC105175941/gene-LOC105175805/gene-LOC105175809/gene-LOC105162397/gene-LOC105171271/gene-LOC105175934/gene-LOC105173021/gene-LOC105175938	8
GO:0006952	defense response	21/574	345/18465	0.00275196	0.0464277	0.0421426	gene-LOC105157415/gene-LOC105157412/gene-LOC105157448/gene-LOC105175593/gene-LOC105157418/gene-LOC105166931/gene-LOC105157452/gene-LOC110011688/gene-LOC105169028/gene-LOC105171710/gene-LOC105164581/gene-LOC105157432/gene-LOC105176180/gene-LOC105176114/gene-LOC105171657/gene-LOC105159482/gene-LOC105166831/gene-LOC105166438/gene-LOC105175644/gene-LOC105162060/gene-LOC105171804	21
GO:0005992	trehalose biosynthetic process	4/574	20/18465	0.00301102	0.0464277	0.0421426	gene-LOC105180342/gene-LOC105180323/gene-LOC105177813/gene-LOC105158943	4
GO:0015074	DNA integration	7/574	62/18465	0.00302789	0.0464277	0.0421426	gene-LOC110011284/gene-LOC105162039/gene-LOC110012122/gene-LOC105177075/gene-LOC105167800/gene-LOC110011672/gene-LOC105173785	7
GO:0005987	sucrose catabolic process	3/574	11/18465	0.00409145	0.0537062	0.0487493	gene-LOC105180172/gene-LOC105169717/gene-LOC105180098	3
GO:0033926	glycopeptide alpha-N-acetylgalactosaminidase activity	3/574	11/18465	0.00409145	0.0537062	0.0487493	gene-LOC105180172/gene-LOC105169717/gene-LOC105180098	3

## Sheet: Table S6
Table S6 The summary of the top enriched KEGG pathways
SS0_vs_RS0
ID	Description	GeneRatio	BgRatio	pvalue	p.adjust	qvalue	geneID	Count
ko04626	Plant-pathogen interaction	33/285	229/5472	5.9173e-08	5.56226e-06	4.67155e-06	gene-LOC105175593/gene-LOC105171620/gene-LOC105161194/gene-LOC105164852/gene-LOC105177945/gene-LOC105164049/gene-LOC105177886/gene-LOC105171618/gene-LOC105171969/gene-LOC105166570/gene-LOC105176165/gene-LOC105166995/gene-LOC105163780/gene-LOC105159350/gene-LOC105160999/gene-LOC105164060/gene-LOC105163676/gene-LOC110013062/gene-LOC105178879/gene-LOC105180356/gene-LOC105166317/gene-LOC105167486/gen…	33
ko00195	Photosynthesis	16/285	82/5472	3.54723e-06	0.00016672	0.000140022	gene-LOC105175035/gene-LOC105173660/gene-LOC105175342/gene-LOC105159371/gene-LOC105157643/gene-LOC105175776/gene-LOC105177713/gene-LOC105178664/gene-LOC105156667/gene-LOC105163925/gene-LOC105156989/gene-LOC105159464/gene-LOC105163786/gene-LOC105167477/gene-LOC105176534/gene-LOC105178077	16
ko00062	Fatty acid elongation	9/285	37/5472	8.50004e-05	0.00259527	0.00217968	gene-LOC105171620/gene-LOC105164852/gene-LOC105177945/gene-LOC105171618/gene-LOC105176165/gene-LOC105160999/gene-LOC105169646/gene-LOC105168066/gene-LOC105165320	9
ko00940	Phenylpropanoid biosynthesis	24/285	202/5472	0.000110437	0.00259527	0.00217968	gene-LOC105162754/gene-LOC105163909/gene-LOC105164008/gene-LOC105155388/gene-LOC105158825/gene-LOC105155681/gene-LOC105170098/gene-LOC105169521/gene-LOC105173772/gene-LOC105177023/gene-LOC110011256/gene-LOC105175345/gene-LOC105172712/gene-LOC105177673/gene-LOC105162056/gene-LOC105172239/gene-LOC105157135/gene-LOC105166792/gene-LOC105176241/gene-LOC105155459/gene-LOC105164618/gene-LOC105173929/gen…	24
ko00196	Photosynthesis - antenna proteins	6/285	18/5472	0.000206529	0.00388275	0.00326099	gene-LOC105158852/gene-LOC105165532/gene-LOC105175684/gene-LOC105178756/gene-LOC105174630/gene-LOC105168418	6
ko00941	Flavonoid biosynthesis	9/285	56/5472	0.00216645	0.033941	0.0285059	gene-LOC110011256/gene-LOC105172712/gene-LOC105172239/gene-LOC105166981/gene-LOC105166979/gene-LOC105160418/gene-LOC105171854/gene-LOC105161833/gene-LOC105168407	9
ko00904	Diterpenoid biosynthesis	6/285	33/5472	0.00637147	0.0826077	0.0693794	gene-LOC105167146/gene-LOC105178859/gene-LOC105173786/gene-LOC105160752/gene-LOC105176874/gene-LOC105160751	6
ko00906	Carotenoid biosynthesis	7/285	44/5472	0.00703044	0.0826077	0.0693794	gene-LOC105160437/gene-LOC105175729/gene-LOC105165056/gene-LOC105165510/gene-LOC105174760/gene-LOC105157462/gene-LOC105161879	7
ko04141	Protein processing in endoplasmic reticulum	21/285	235/5472	0.0102398	0.106949	0.0898228	gene-LOC105164435/gene-LOC105164638/gene-LOC105161369/gene-LOC105175361/gene-LOC105167105/gene-LOC105162907/gene-LOC105167111/gene-LOC105158297/gene-LOC105175185/gene-LOC105160285/gene-LOC105159350/gene-LOC105164479/gene-LOC105164060/gene-LOC105167107/gene-LOC105167109/gene-LOC105176002/gene-LOC105172577/gene-LOC105178104/gene-LOC105175877/gene-LOC105167110/gene-LOC105157869	21
ko00460	Cyanoamino acid metabolism	9/285	73/5472	0.0128325	0.120626	0.101309	gene-LOC105162754/gene-LOC105164008/gene-LOC105160146/gene-LOC105170098/gene-LOC105173772/gene-LOC105177023/gene-LOC105157135/gene-LOC105164618/gene-LOC105173929	9
ko00943	Isoflavonoid biosynthesis	3/285	11/5472	0.0168838	0.14428	0.121176	gene-LOC105177797/gene-LOC105177796/gene-LOC105162117	3
ko00945	Stilbenoid, diarylheptanoid and gingerol biosynthesis	6/285	44/5472	0.0252055	0.169613	0.142452	gene-LOC105161193/gene-LOC110011256/gene-LOC105172712/gene-LOC105172239/gene-LOC105161833/gene-LOC105168407	6
ko00010	Glycolysis / Gluconeogenesis	14/285	153/5472	0.0275451	0.169613	0.142452	gene-LOC105164765/gene-LOC105168458/gene-LOC105178665/gene-LOC105179523/gene-LOC105179531/gene-LOC105157026/gene-LOC105166364/gene-LOC105164860/gene-LOC105155251/gene-LOC105165996/gene-LOC105171467/gene-LOC105174621/gene-LOC105161570/gene-LOC105173571	14
ko00592	alpha-Linolenic acid metabolism	6/285	45/5472	0.027858	0.169613	0.142452	gene-LOC105179306/gene-LOC105157809/gene-LOC105170246/gene-LOC105178483/gene-LOC105161302/gene-LOC105175272	6
ko00710	Carbon fixation in photosynthetic organisms	9/285	84/5472	0.0296683	0.169613	0.142452	gene-LOC105162863/gene-LOC105158872/gene-LOC105169330/gene-LOC105171467/gene-LOC105176259/gene-LOC105161318/gene-LOC105156113/gene-LOC105156639/gene-LOC105161570	9
ko01200	Carbon metabolism	23/285	293/5472	0.0304475	0.169613	0.142452	gene-LOC105164765/gene-LOC105168458/gene-LOC105178665/gene-LOC105179523/gene-LOC105179531/gene-LOC105162863/gene-LOC105166364/gene-LOC105164860/gene-LOC105158872/gene-LOC105163654/gene-LOC105155251/gene-LOC105169330/gene-LOC105165996/gene-LOC105171467/gene-LOC105176259/gene-LOC105161318/gene-LOC105156113/gene-LOC105166877/gene-LOC105156639/gene-LOC105170923/gene-LOC105161570/gene-LOC105160297/gen…	23
ko00500	Starch and sucrose metabolism	16/285	186/5472	0.0321105	0.169613	0.142452	gene-LOC105162754/gene-LOC105164008/gene-LOC105155184/gene-LOC105161960/gene-LOC105171828/gene-LOC105170098/gene-LOC105176474/gene-LOC105173772/gene-LOC105177023/gene-LOC105157135/gene-LOC105178611/gene-LOC105159094/gene-LOC105155876/gene-LOC105164411/gene-LOC105164618/gene-LOC105173929	16
ko00052	Galactose metabolism	8/285	72/5472	0.032479	0.169613	0.142452	gene-LOC105177104/gene-LOC105172447/gene-LOC105163029/gene-LOC105160803/gene-LOC105157026/gene-LOC105164621/gene-LOC105155876/gene-LOC105173571	8
ko00591	Linoleic acid metabolism	3/285	15/5472	0.0399245	0.197521	0.165891	gene-LOC105165829/gene-LOC105157809/gene-LOC105168907	3
ko00250	Alanine, aspartate and glutamate metabolism	5/285	52/5472	0.132126	0.574054	0.482128	gene-LOC105162863/gene-LOC105163654/gene-LOC105163945/gene-LOC105156639/gene-LOC105170923	5
SS12_vs_RS12
ID	Description	GeneRatio	BgRatio	pvalue	p.adjust	qvalue	geneID	Count
ko04075	Plant hormone signal transduction	41/281	290/5472	1.41073e-09	1.31198e-07	1.23254e-07	gene-LOC105159880/gene-LOC105169771/gene-LOC105166046/gene-LOC105159893/gene-LOC105171637/gene-LOC105169733/gene-LOC105158425/gene-LOC105169913/gene-LOC105168113/gene-LOC105155891/gene-LOC105166017/gene-LOC110011280/gene-LOC105169734/gene-LOC105169725/gene-LOC105168547/gene-LOC105158424/gene-LOC105178833/gene-LOC105165572/gene-LOC105171635/gene-LOC105158452/gene-LOC105175082/gene-LOC105172951/gen…	41
ko00940	Phenylpropanoid biosynthesis	28/281	202/5472	1.07694e-06	5.00776e-05	4.70452e-05	gene-LOC105162754/gene-LOC105158825/gene-LOC105162639/gene-LOC105177673/gene-LOC105177799/gene-LOC105164626/gene-LOC105172239/gene-LOC105163854/gene-LOC105164625/gene-LOC105165788/gene-LOC105161378/gene-LOC105168407/gene-LOC105162609/gene-LOC105178883/gene-LOC105170098/gene-LOC105168207/gene-LOC105161833/gene-LOC105158313/gene-LOC105155388/gene-LOC105156219/gene-LOC105168716/gene-LOC105166275/gen…	28
ko02010	ABC transporters	7/281	40/5472	0.00377709	0.11709	0.109999	gene-LOC105173434/gene-LOC105167325/gene-LOC105173549/gene-LOC105163136/gene-LOC105175658/gene-LOC105177189/gene-LOC105163643	7
ko00500	Starch and sucrose metabolism	18/281	186/5472	0.00672011	0.156243	0.146781	gene-LOC105162754/gene-LOC105162639/gene-LOC105164626/gene-LOC105164625/gene-LOC105155876/gene-LOC105157343/gene-LOC105175978/gene-LOC105168540/gene-LOC105166249/gene-LOC105170098/gene-LOC105176666/gene-LOC105161180/gene-LOC105166035/gene-LOC105161960/gene-LOC105174039/gene-LOC105174894/gene-LOC105158746/gene-LOC105159094	18
ko00052	Galactose metabolism	9/281	72/5472	0.0107889	0.198264	0.186258	gene-LOC105155876/gene-LOC105157026/gene-LOC105168561/gene-LOC105166035/gene-LOC105164709/gene-LOC105166991/gene-LOC105174039/gene-LOC105178881/gene-LOC105156611	9
ko00909	Sesquiterpenoid and triterpenoid biosynthesis	5/281	28/5472	0.0127912	0.198264	0.186258	gene-LOC105175430/gene-LOC105175138/gene-LOC105180179/gene-LOC105159079/gene-LOC105169793	5
ko00941	Flavonoid biosynthesis	7/281	56/5472	0.0234082	0.255858	0.240364	gene-LOC105172239/gene-LOC105163854/gene-LOC105168407/gene-LOC105161833/gene-LOC105166275/gene-LOC105160994/gene-LOC105171854	7
ko00945	Stilbenoid, diarylheptanoid and gingerol biosynthesis	6/281	44/5472	0.0236987	0.255858	0.240364	gene-LOC105172239/gene-LOC105163854/gene-LOC105168407/gene-LOC105161833/gene-LOC105166275/gene-LOC105160994	6
ko00010	Glycolysis / Gluconeogenesis	14/281	153/5472	0.0247604	0.255858	0.240364	gene-LOC105164764/gene-LOC105175619/gene-LOC105164765/gene-LOC105157026/gene-LOC110011476/gene-LOC105174592/gene-LOC105180062/gene-GAPDH/gene-LOC105168458/gene-LOC105157191/gene-LOC105166035/gene-LOC105164709/gene-LOC105172939/gene-LOC105155589	14
ko00073	Cutin, suberine and wax biosynthesis	5/281	38/5472	0.0431607	0.401394	0.377088	gene-LOC105168773/gene-LOC105170226/gene-LOC105161201/gene-LOC105171054/gene-LOC105158156	5
ko04626	Plant-pathogen interaction	17/281	229/5472	0.0787494	0.572625	0.53795	gene-LOC105177945/gene-LOC105158414/gene-LOC105171969/gene-LOC105160571/gene-LOC105171604/gene-LOC105161701/gene-LOC105159350/gene-LOC105162156/gene-LOC105166570/gene-LOC105161191/gene-LOC105176261/gene-LOC105160999/gene-LOC105173969/gene-LOC105158126/gene-LOC105163676/gene-LOC105177886/gene-LOC105175593	17
ko00592	alpha-Linolenic acid metabolism	5/281	45/5472	0.0789081	0.572625	0.53795	gene-LOC105164352/gene-LOC105169420/gene-LOC105175272/gene-LOC105155589/gene-LOC105161302	5
ko00902	Monoterpenoid biosynthesis	3/281	20/5472	0.0800444	0.572625	0.53795	gene-LOC105172169/gene-LOC105176374/gene-LOC105165971	3
ko00350	Tyrosine metabolism	6/281	61/5472	0.0912643	0.585086	0.549656	gene-LOC105174615/gene-LOC105164764/gene-LOC105164765/gene-LOC105164213/gene-LOC105175637/gene-LOC105155589	6
ko00100	Steroid biosynthesis	4/281	34/5472	0.0943687	0.585086	0.549656	gene-LOC105161989/gene-LOC105173233/gene-LOC105159079/gene-LOC105169793	4
ko00943	Isoflavonoid biosynthesis	2/281	11/5472	0.106459	0.604882	0.568254	gene-LOC105162115/gene-LOC105162117	2
ko04712	Circadian rhythm - plant	5/281	50/5472	0.111778	0.604882	0.568254	gene-LOC110012728/gene-LOC105178884/gene-LOC105160708/gene-LOC105168012/gene-LOC105171854	5
ko00360	Phenylalanine metabolism	4/281	37/5472	0.119584	0.604882	0.568254	gene-LOC105174615/gene-LOC105161378/gene-LOC105164213/gene-LOC105174307	4
ko00750	Vitamin B6 metabolism	2/281	12/5472	0.123578	0.604882	0.568254	gene-LOC105173070/gene-LOC105161896	2
ko00905	Brassinosteroid biosynthesis	3/281	26/5472	0.14642	0.680855	0.639626	gene-LOC105177981/gene-LOC105156323/gene-LOC105156467	3
SS24_vs_RS24
ID	Description	GeneRatio	BgRatio	pvalue	p.adjust	qvalue	geneID	Count
ko00940	Phenylpropanoid biosynthesis	21/142	202/5472	3.73027e-08	2.7231e-06	2.59156e-06	gene-LOC105162754/gene-LOC105155459/gene-LOC105168407/gene-LOC105158825/gene-LOC105155388/gene-LOC105165788/gene-LOC105164625/gene-LOC105170098/gene-LOC105173772/gene-LOC110011256/gene-LOC105162639/gene-LOC105172192/gene-LOC105166792/gene-LOC105164626/gene-LOC105167703/gene-LOC105163909/gene-LOC105172239/gene-LOC105177673/gene-LOC105169899/gene-LOC105155681/gene-LOC105169521	21
ko00500	Starch and sucrose metabolism	18/142	186/5472	1.12577e-06	4.10907e-05	3.91058e-05	gene-LOC105162754/gene-LOC105157343/gene-LOC105164625/gene-LOC105170098/gene-LOC105173772/gene-LOC105174039/gene-LOC105180342/gene-LOC105162639/gene-LOC105175978/gene-LOC105164626/gene-LOC105158746/gene-LOC105180323/gene-LOC105161960/gene-LOC105163102/gene-LOC105177813/gene-LOC105159864/gene-LOC105168540/gene-LOC105158943	18
ko00945	Stilbenoid, diarylheptanoid and gingerol biosynthesis	6/142	44/5472	0.000860369	0.0209356	0.0199243	gene-LOC105168407/gene-LOC110011256/gene-LOC105172192/gene-LOC105161193/gene-LOC105167703/gene-LOC105172239	6
ko00904	Diterpenoid biosynthesis	5/142	33/5472	0.0014488	0.0264406	0.0251634	gene-LOC105173786/gene-LOC105159193/gene-LOC105160752/gene-LOC105160748/gene-LOC105178859	5
ko00941	Flavonoid biosynthesis	6/142	56/5472	0.00306727	0.0447821	0.0426188	gene-LOC105168407/gene-LOC110011256/gene-LOC105172192/gene-LOC105167703/gene-LOC105166981/gene-LOC105172239	6
ko00909	Sesquiterpenoid and triterpenoid biosynthesis	4/142	28/5472	0.00548272	0.0667064	0.0634841	gene-LOC105167784/gene-LOC105175138/gene-LOC105163844/gene-LOC105165050	4
ko00460	Cyanoamino acid metabolism	6/142	73/5472	0.0112344	0.117158	0.111499	gene-LOC105162754/gene-LOC105164625/gene-LOC105170098/gene-LOC105173772/gene-LOC105162639/gene-LOC105164626	6
ko00130	Ubiquinone and other terpenoid-quinone biosynthesis	4/142	56/5472	0.0565215	0.515759	0.490845	gene-LOC105176181/gene-LOC110011256/gene-LOC105162397/gene-LOC105155681	4
ko00350	Tyrosine metabolism	4/142	61/5472	0.0728564	0.5576	0.530665	gene-LOC105174615/gene-LOC105164765/gene-LOC105176878/gene-LOC105176877	4
ko00380	Tryptophan metabolism	4/142	62/5472	0.0763835	0.5576	0.530665	gene-LOC105155459/gene-LOC105155388/gene-LOC105166792/gene-LOC105171834	4
ko00780	Biotin metabolism	2/142	20/5472	0.0937369	0.622072	0.592023	gene-LOC105162471/gene-LOC110011243	2
ko00051	Fructose and mannose metabolism	4/142	72/5472	0.116141	0.706525	0.672396	gene-LOC105178217/gene-LOC105158746/gene-LOC105165771/gene-LOC105174678	4
ko00061	Fatty acid biosynthesis	3/142	50/5472	0.139387	0.782711	0.744901	gene-LOC105155690/gene-LOC105162471/gene-LOC110011243	3
ko00565	Ether lipid metabolism	2/142	30/5472	0.182183	0.829668	0.78959	gene-LOC105155913/gene-LOC105166126	2
ko00950	Isoquinoline alkaloid biosynthesis	2/142	32/5472	0.201129	0.829668	0.78959	gene-LOC105176878/gene-LOC105176877	2
ko00480	Glutathione metabolism	4/142	94/5472	0.226865	0.829668	0.78959	gene-LOC105177072/gene-LOC105164521/gene-LOC105168639/gene-LOC105163152	4
ko04626	Plant-pathogen interaction	8/142	229/5472	0.243008	0.829668	0.78959	gene-LOC105171969/gene-LOC105175593/gene-LOC105161194/gene-LOC105161701/gene-LOC105163780/gene-LOC105173138/gene-LOC105177946/gene-LOC105159350	8
ko00430	Taurine and hypotaurine metabolism	1/142	11/5472	0.251355	0.829668	0.78959	gene-LOC105175986	1
ko00943	Isoflavonoid biosynthesis	1/142	11/5472	0.251355	0.829668	0.78959	gene-LOC105177797	1
ko00073	Cutin, suberine and wax biosynthesis	2/142	38/5472	0.258989	0.829668	0.78959	gene-LOC105160966/gene-LOC105167171	2
